# Supplementary material for: The Effectiveness and efficiency of corporate innovation under strict market regulation: Based on China’s new securities law
Source: PLoS One. 2025 Jul 23;20(7):e0326110. doi: 10.1371/journal.pone.0326110 (PMC12286387; doi:10.1371/journal.pone.0326110)
Supplement: S2 File — (DO) [file pone.0326110.s002.do]

cd C:\Users\huang\Desktop\新建文件夹\新证券法视角下企业创新的有效性和效力问题
use "data2.dta", clear

// merge 1:1 id year using "newData"
// keep if _merge == 3
// drop _merge
//
// merge 1:1 id year using "公司治理"
// keep if _merge == 3
// drop _merge
//
// gen GorGov = 公司治理质量
//
// merge m:1  year using "EU"
// keep if _merge == 3
// drop _merge
//
// gen EU = ln(EPU1_Annual_3 )
// merge 1:1 id year using "创新效率"
// keep if _merge == 3
// drop _merge 
//
// merge 1:1 id year using "全要素生产率"
// keep if _merge == 3
// drop _merge 
//
//
// merge 1:1 id year using "treat"
// drop if _merge == 2
// drop _merge 
//
// sort id year 
//
// by id: ereplace treat = max(treat)
// drop if treat ==.
//
//
// gen post = 1 if year >= 2020 & treat == 1
// replace post = 0 if post ==.
//
//
// gen inter = treat * post
//
// save data,replace
//
// drop if 金融业 == 1
//
// drop if STPT == 1
//
// global control "Size Lev FIXED Growth Board TOP1"
//
// winsor2 InnoEff1 InnoEff2 TFP_GMM $control ,replace cuts(1 99) 
//
// drop if year < 2015
//
// foreach var of varlist InnoEff1 $control {
// 	drop if missing(`var')
// }
// //
// encode Industry1,gen(Ind)
//
//
// // duplicates drop id,force
// // tab treat
//
// keep id year Ind treat post  InnoEff1 InnoEff2 inter SA DCG1 tech $control SOE Pollute_2 HighTech_1
//
// save data,replace
// drop if missing(SA)
// replace TOP1 = TOP1 / 100
// replace SA = abs(SA)
//
// merge 1:1 id year using "企业风险承担"
// keep if _merge ==3 
// drop _merge
//
// save data2,replace

global control "Size Lev FIXED Cashflow Growth Board TOP1 FirmAge"


// duplicates drop id,force
// tab treat

* 描述性统计分析
sum2docx InnoEff1 TFP_GMM inter SA ADJ_Roa EU GorGov $control  using 回归.docx, replace stats(N mean(%9.4f) sd(%9.4f) min(%9.4f) median(%9.4f) max(%9.4f)) title("表1: 描述性统计")

//多重线性  
corr2docx InnoEff1 TFP_GMM inter $control using 回归.docx, append star fmt(%4.3f) pearson(pw) spearman(ignore) title("表2：皮尔逊相关系数矩阵") note(" *** p<0.01, ** p<0.05, * p<0.1") 


areg InnoEff1 inter i.year,absorb(id)
est store m1
areg InnoEff1 inter $control i.year,absorb(id)
est store m2
areg TFP_GMM inter i.year,absorb(id)
est store m3
areg TFP_GMM inter $control i.year,absorb(id)
est store m4
reg2docx m1 m2 m3 m4 using 回归.docx, append b(%9.4f) t(%7.3f) scalars(N r2(%9.4f) ) title("表3: 基准回归结果") mtitles("InnoEff1" "InnoEff1" "TFP_GMM" "TFP_GMM") indicate(`r(indicate_fe)') drop( *.year) addfe("FE = Yes" "Year = Yes")

//稳健性

areg InnoEff1 inter $control i.year,absorb(id)
est store m1
areg TFP_GMM inter $control i.year,absorb(id)
est store m2
areg SA inter $control i.year,absorb(id)
est store m3
areg ADJ_Roa inter $control i.year,absorb(id)
est store m4
reg2docx m1 m2 m3 m4 using 回归.docx, append b(%9.4f) t(%7.3f) scalars(N r2(%9.4f) ) title("表3: 中介效应") mtitles("InnoEff1" "TFP_GMM" "SA" "ADJ_Roa") indicate(`r(indicate_fe)') drop( *.year) addfe("FE = Yes" "Year = Yes")

//剔除直辖市
gen place = 1 if Province == "上海市" | Province == "重庆市" | Province == "北京市" | Province == "天津市"

areg InnoEff2 inter $control i.year,absorb(id)
est store m1
areg TFP_LP inter $control i.year,absorb(id)
est store m2
areg InnoEff1 inter $control i.year,absorb(id), if place != 1
est store m3
areg TFP_GMM inter $control i.year,absorb(id), if place != 1
est store m4
areg InnoEff1 inter $control i.year,absorb(id), if year != 2020
est store m5
areg TFP_GMM inter $control i.year,absorb(id), if year != 2020
est store m6
reg2docx m1 m2 m3 m4 m5 m6 using 回归.docx, append b(%9.4f) t(%7.3f) scalars(N r2(%9.4f) ) title("表3: 替换变量稳健性") mtitles("替换变量-InnoEff2" "替换变量-TFP_LP" "剔除直辖市-InnoEff1" "剔除直辖市-TFP_GMM" "剔除疫情-InnoEff1" "剔除疫情-TFP_GMM") indicate(`r(indicate_fe)') drop( *.year) addfe("FE = Yes" "Year = Yes")


//调节
center EU GorGov

gen inter_EU = inter * c_EU
gen inter_GorGov = inter * c_GorGov


areg InnoEff1 inter $control i.year,absorb(id)
est store m1
areg InnoEff1 inter inter_EU EU $control i.year,absorb(id)
est store m2
areg TFP_GMM inter $control i.year,absorb(id)
est store m3
areg TFP_GMM inter inter_EU EU $control i.year,absorb(id)
est store m4
reg2docx m1 m2 m3 m4 using 回归.docx, append b(%9.4f) t(%7.3f) scalars(N r2(%9.4f) ) title("表3: 经济政策不确定性调节") mtitles("InnoEff1" "InnoEff1" "TFP_GMM" "TFP_GMM") indicate(`r(indicate_fe)') drop( *.year) addfe("FE = Yes" "Year = Yes")

areg InnoEff1 inter $control i.year,absorb(id)
est store m1
areg InnoEff1 inter inter_GorGov GorGov $control i.year,absorb(id)
est store m2
areg TFP_GMM inter $control i.year,absorb(id)
est store m3
areg TFP_GMM inter inter_GorGov GorGov $control i.year,absorb(id)
est store m4
reg2docx m1 m2 m3 m4 using 回归.docx, append b(%9.4f) t(%7.3f) scalars(N r2(%9.4f) ) title("表3: 公司治理调节") mtitles("InnoEff1" "InnoEff1" "TFP_GMM" "TFP_GMM") indicate(`r(indicate_fe)') drop( *.year) addfe("FE = Yes" "Year = Yes")


areg InnoEff1 inter $control i.year,absorb(id),if Pollute_1 == 1
est store m1
areg InnoEff1 inter $control i.year,absorb(id),if Pollute_1 == 0
est store m2
areg TFP_GMM inter $control i.year,absorb(id),if Pollute_1 == 1
est store m3
areg TFP_GMM inter $control i.year,absorb(id),if Pollute_1 == 0
est store m4
reg2docx m1 m2 m3 m4 using 回归.docx, append b(%9.4f) t(%7.3f) scalars(N r2(%9.4f) ) title("表3: 是否重污染企业") mtitles("InnoEff1-重污染" "InnoEff1-非重污染" "TFP_GMM-重污染" "TFP_GMM-非重污染") indicate(`r(indicate_fe)') drop( *.year) addfe("FE = Yes" "Year = Yes")

areg InnoEff1 inter $control i.year,absorb(id), if SOE == 1
est store m1
areg InnoEff1 inter $control i.year,absorb(id), if SOE == 0
est store m2
areg TFP_GMM inter $control i.year,absorb(id), if SOE == 1
est store m3
areg TFP_GMM inter $control i.year,absorb(id), if SOE == 0
est store m4
reg2docx m1 m2 m3 m4 using 回归.docx, append b(%9.4f) t(%7.3f) scalars(N r2(%9.4f) ) title("表3: 企业性质") mtitles("InnoEff1-国有" "InnoEff1-非国有" "TFP_GMM-国有" "TFP_GMM-非国有") indicate(`r(indicate_fe)') drop( *.year) addfe("FE = Yes" "Year = Yes")


areg InnoEff1 inter $control i.year,absorb(id),if OverseaBack == 1
est store m1
areg InnoEff1 inter $control i.year,absorb(id),if OverseaBack == 0
est store m2
areg TFP_GMM inter $control i.year,absorb(id),if OverseaBack == 1
est store m3
areg TFP_GMM inter $control i.year,absorb(id),if OverseaBack == 0
est store m4
reg2docx m1 m2 m3 m4 using 回归.docx, append b(%9.4f) t(%7.3f) scalars(N r2(%9.4f) ) title("表3: 是否具有海外背景") mtitles("InnoEff1-有海外背景" "InnoEff1-无海外背景" "TFP_GMM-有海外背景" "TFP_GMM-无海外背景") indicate(`r(indicate_fe)') drop( *.year) addfe("FE = Yes" "Year = Yes")


areg InnoEff1 inter $control i.year,absorb(id), if 生命周期 == 1
est store m1
areg InnoEff1 inter $control i.year,absorb(id), if 生命周期 == 2
est store m2
areg InnoEff1 inter $control i.year,absorb(id), if 生命周期 == 3
est store m3
areg TFP_GMM inter $control i.year,absorb(id), if 生命周期 == 1
est store m4
areg TFP_GMM inter $control i.year,absorb(id), if 生命周期 == 2
est store m5
areg TFP_GMM inter $control i.year,absorb(id), if 生命周期 == 3
est store m6
reg2docx m1 m2 m3 m4 m5 m6 using 回归.docx, append b(%9.4f) t(%7.3f) scalars(N r2(%9.4f) ) title("表3: 生命周期异质性") mtitles("InnoEff1-成长" "InnoEff1-成熟" "InnoEff1-衰退" "TFP_GMM-成长" "TFP_GMM-成熟" "TFP_GMM-衰退") indicate(`r(indicate_fe)') drop( *.year) addfe("FE = Yes" "Year = Yes")

areg InnoEff1 inter $control i.year,absorb(id),if Herfindahl3 < .1459457
est store m1
areg InnoEff1 inter $control i.year,absorb(id),if Herfindahl3 >= .1459457
est store m2
areg TFP_GMM inter $control i.year,absorb(id),if Herfindahl3 < .1459457
est store m3
areg TFP_GMM inter $control i.year,absorb(id),if Herfindahl3 >= .1459457
est store m4
reg2docx m1 m2 m3 m4 using 回归.docx, append b(%9.4f) t(%7.3f) scalars(N r2(%9.4f) ) title("表3: 市场竞争异质性") mtitles("InnoEff1-高竞争" "InnoEff1-低竞争" "TFP_GMM-高竞争" "TFP_GMM-低竞争") indicate(`r(indicate_fe)') drop( *.year) addfe("FE = Yes" "Year = Yes")


sort id year
*六、平衡趋势检验
by id: egen z = sum(post) if treat == 1 
by id: egen z1 = count(post) if treat == 1 
gen z3 = z - z1

by id: gen A=_n
gen Year = z3 + A - 1


*六、平衡趋势检验
replace Year = -5 if Year < -5
replace Year = 6 if Year > 6
replace Year = . if treat == 0
tab Year,gen(yrdum)

forvalues v = 1(1)8 {
	gen treated_`v'= yrdum`v' * treat
}
forvalues v = 1(1)8 {
	replace treated_`v'= 0 if treated_`v' ==.
}
drop treated_5

areg InnoEff1 treated_* $control i.year,absorb(id)
est sto reg

coefplot reg, baselevels keep(treated_*) vertical yline(0) ytitle("InnoEff1")  xtitle("Year") addplot(line @b @at) ciopts(recast(rcap)) scheme(s1mono) levels(99.5) coeflabels(treated_1 = "-5" treated_2 = "-4" treated_3 = "-3" treated_4 = "-2" treated_5 = "-1" treated_6 = "0" treated_7 = "1" treated_8 = "2" treated_9 = "3" treated_10 = "4" treated_11 = "5" treated_12 = "6")  xline(5,lp(shortdash))

graph export "InnoEff1 Parallel trend test.png", width(1000) replace

areg TFP_GMM treated_* $control i.year,absorb(id)
est sto reg

coefplot reg, baselevels keep(treated_*) vertical yline(0) ytitle("TFP_GMM")  xtitle("Year") addplot(line @b @at) ciopts(recast(rcap)) scheme(s1mono) levels(99) coeflabels(treated_1 = "-5" treated_2 = "-4" treated_3 = "-3" treated_4 = "-2" treated_5 = "-1" treated_6 = "0" treated_7 = "1" treated_8 = "2" treated_9 = "3" treated_10 = "4" treated_11 = "5" treated_12 = "6")  xline(5,lp(shortdash))

graph export "TFP_GMM Parallel trend test.png", width(1000) replace


//psm
	forvalues i = 2015(1)2022{
		preserve
			keep if year == `i'
			
			set seed 1000
			gen tmp = runiform()
			sort tmp 
			
			psmatch2 treat $control ,n(3) out(InnoEff1) logit ate
	// 		pstest $control ,both graph
	// 		graph export "`i'-1.png", replace  
	// 		psgraph,bin(20) 
	// 		graph export "`i'-2.png", replace  
	// 		//匹配前
	// 		tw( kdensity _pscore if treat == 1)( kdensity _pscore if treat == 0)
	// 		graph export "`i'-3.png", replace  
	// 		//匹配后
	// 		tw( kdensity _pscore if treat == 1)( kdensity _pscore if treat == 0 & _weight !=.)
	// 		graph export "`i'-4.png", replace  
	//		
			drop if  _weight ==.
			save psm_`i',replace
		restore
	}

	//合并每年匹配的结果，合并哪些年份
	use psm_2015,clear
	forvalues i = 2016/2022{
		append using psm_`i'
	}

	areg InnoEff1 inter i.year,absorb(id)
	est store m1
	areg InnoEff1 inter $control i.year,absorb(id)
	est store m2
	reg2docx m1 m2 using 回归.docx, append b(%9.4f) t(%7.3f) scalars(N r2(%9.4f) ) title("表3: InnoEff1-psm") mtitles("InnoEff1" "InnoEff1") indicate(`r(indicate_fe)') drop( *.year) addfe("FE = Yes" "Year = Yes")


use "data2.dta", clear

//psm
	forvalues i = 2015(1)2022{
		preserve
			keep if year == `i'
			
			set seed 1000
			gen tmp = runiform()
			sort tmp 
			
			psmatch2 treat $control ,n(3) out(TFP_GMM) logit ate
	// 		pstest $control ,both graph
	// 		graph export "`i'-1.png", replace  
	// 		psgraph,bin(20) 
	// 		graph export "`i'-2.png", replace  
	// 		//匹配前
	// 		tw( kdensity _pscore if treat == 1)( kdensity _pscore if treat == 0)
	// 		graph export "`i'-3.png", replace  
	// 		//匹配后
	// 		tw( kdensity _pscore if treat == 1)( kdensity _pscore if treat == 0 & _weight !=.)
	// 		graph export "`i'-4.png", replace  
	//		
			drop if  _weight ==.
			save psm_`i',replace
		restore
	}

	//合并每年匹配的结果，合并哪些年份
	use psm_2015,clear
	forvalues i = 2016/2022{
		append using psm_`i'
	}

	areg TFP_GMM inter i.year,absorb(id)
	est store m1
	areg TFP_GMM inter $control i.year,absorb(id)
	est store m2
	reg2docx m1 m2 using 回归.docx, append b(%9.4f) t(%7.3f) scalars(N r2(%9.4f) ) title("表3: TFP_GMM-psm") mtitles("InnoEff1" "InnoEff1") indicate(`r(indicate_fe)') drop( *.year) addfe("FE = Yes" "Year = Yes")


use "data2.dta", clear

//安慰剂1
cap erase "simulations1.dta'
permute inter beta = _b[inter] se= _se[inter] df = e(df_r), reps(500) seed(123) saving("simulations1.dta"):areg InnoEff1 inter $control i.year, absorb(id)
use "simulations1.dta", clear
gen t_value = beta / se
gen p_value = 2 * ttail(df, abs(beta/se))
// ssc install dpplot
dpplot beta, xtitle("Estimator", size(*0.8)) xlabel(, format(%4.3f) labsize(small)) ytitle("Density", size(*0.8)) ylabel(, nogrid format(%4.3f) labsize(small)) note("") caption("") graphregion(fcolor(white))

graph export "InnoEff1 Placebo test for coefficient distribution.png", width(1000) replace

use "data2.dta", clear
//安慰剂2
cap erase "simulations2.dta'
permute inter beta = _b[inter] se= _se[inter] df = e(df_r), reps(500) seed(123) saving("simulations2.dta"):areg TFP_GMM inter $control i.year, absorb(id)
use "simulations2.dta", clear
gen t_value = beta / se
gen p_value = 2 * ttail(df, abs(beta/se))
// ssc install dpplot
dpplot beta, xtitle("Estimator", size(*0.8)) xlabel(, format(%4.3f) labsize(small)) ytitle("Density", size(*0.8)) ylabel(, nogrid format(%4.3f) labsize(small)) note("") caption("") graphregion(fcolor(white))

graph export "TFP_GMM Placebo test for coefficient distribution.png", width(1000) replace
